# Supplementary material for: Serotyping of Actinobacillus pleuropneumoniae based on whole genome sequencing: validation of a bioinformatic tool
Source: Microb Genom. 2025 Jul 15;11(7):001434. doi: 10.1099/mgen.0.001434 (PMC12263286; doi:10.1099/mgen.0.001434)
Supplement: Uncited Table S1. [file mgen-11-01434-s001.xlsx]

## Sheet: Metadata_Bioprojekt_PRJEB85426
Metadata_Bioprojekt_PRJEB85426
377 isolates sequenced at Statens Serum Institut or Imperial College
isolate_id	accession_number	country	year	serovar
001	ERS23014077	China	2010	1
16079	ERS23014084	Canada	2010	1
17002	ERS23014085	Canada	2010	1
116712	ERS23014039	Denmark	1998	NT
1232398	ERS23014081	Denmark	1998	18
1536096	ERS23014083	Denmark	1996	18
7303739	ERS23014196	Denmark	2001	1
10-005_S9	ERS23014078	Spain	2010	K2O7
112500-1	ERS23014079	Denmark	2019	NT
115482-1	ERS23014080	Denmark	2020	18
14-022_S8	ERS23014082	Canada	2014	17
2Chun	ERS23014086	China	2010	1
3Chun	ERS23014087	China	2010	15
55_137_1004	ERS23014088	Denmark	2021	2
55_137_101	ERS23014089	Denmark	2021	2
55_137_1014	ERS23014090	Denmark	2021	2
55_137_1015	ERS23014091	Denmark	2021	2
55_137_102	ERS23014092	Denmark	2021	2
55_137_103	ERS23014093	Denmark	2021	2
55_137_104	ERS23014094	Denmark	2021	2
55_137_106	ERS23014095	Denmark	2021	2
55_137_116	ERS23014096	Denmark	2021	2
55_137_133	ERS23014097	Denmark	2021	2
55_137_168	ERS23014098	Denmark	2021	2
55_137_169	ERS23014099	Denmark	2021	2
55_137_170	ERS23014100	Denmark	2021	6
55_137_171	ERS23014101	Denmark	2021	12
55_137_179	ERS23014102	Denmark	2021	2
55_137_204	ERS23014103	Denmark	2021	2
55_137_205	ERS23014104	Denmark	2021	6
55_137_206	ERS23014105	Denmark	2021	2
55_137_209	ERS23014106	Denmark	2021	2
55_137_212	ERS23014107	Denmark	2021	2
55_137_255	ERS23014108	Denmark	2021	6
55_137_256	ERS23014109	Denmark	2021	2
55_137_257	ERS23014110	Denmark	2021	2
55_137_258	ERS23014111	Denmark	2021	2
55_137_276	ERS23014112	Denmark	2021	2
55_137_277	ERS23014113	Denmark	2021	6
55_137_283	ERS23014114	Denmark	2021	2
55_137_287	ERS23014115	Denmark	2021	2
55_137_29	ERS23014116	Denmark	2021	6
55_137_30	ERS23014117	Denmark	2021	2
55_137_300	ERS23014118	Denmark	2021	2
55_137_301	ERS23014119	Denmark	2021	6
55_137_302	ERS23014120	Denmark	2021	12
55_137_304	ERS23014121	Denmark	2021	6
55_137_305	ERS23014122	Denmark	2021	6
55_137_306	ERS23014123	Denmark	2021	6
55_137_307	ERS23014124	Denmark	2021	6
55_137_309	ERS23014125	Denmark	2021	5
55_137_33	ERS23014126	Denmark	2021	NT
55_137_38	ERS23014127	Denmark	2021	2
55_137_385	ERS23014128	Denmark	2021	6
55_137_389	ERS23014129	Denmark	2021	2
55_137_39	ERS23014130	Denmark	2021	6
55_137_395	ERS23014131	Denmark	2021	6
55_137_40	ERS23014132	Denmark	2021	2
55_137_401	ERS23014133	Denmark	2021	2
55_137_402	ERS23014134	Denmark	2021	2
55_137_424	ERS23014135	Denmark	2021	2
55_137_426	ERS23014136	Denmark	2021	2
55_137_427	ERS23014137	Denmark	2021	2
55_137_43	ERS23014138	Denmark	2021	2
55_137_446	ERS23014139	Denmark	2021	2
55_137_447	ERS23014140	Denmark	2021	2
55_137_448	ERS23014141	Denmark	2021	6
55_137_458	ERS23014142	Denmark	2021	2
55_137_461	ERS23014143	Denmark	2021	2
55_137_47	ERS23014144	Denmark	2021	2
55_137_479	ERS23014145	Denmark	2021	2
55_137_485	ERS23014146	Denmark	2021	2
55_137_486	ERS23014147	Denmark	2021	2
55_137_487	ERS23014148	Denmark	2021	6
55_137_503	ERS23014149	Denmark	2021	2
55_137_511	ERS23014150	Denmark	2021	6
55_137_515	ERS23014151	Denmark	2021	2
55_137_538	ERS23014152	Denmark	2021	2
55_137_540	ERS23014153	Denmark	2021	6
55_137_550	ERS23014154	Denmark	2021	2
55_137_553	ERS23014155	Denmark	2021	2
55_137_557	ERS23014156	Denmark	2021	2
55_137_558	ERS23014157	Denmark	2021	2
55_137_565	ERS23014158	Denmark	2021	6
55_137_566	ERS23014159	Denmark	2021	6
55_137_593	ERS23014160	Denmark	2021	2
55_137_594	ERS23014161	Denmark	2021	2
55_137_595	ERS23014162	Denmark	2021	2
55_137_599	ERS23014163	Denmark	2021	2
55_137_604	ERS23014164	Denmark	2021	2
55_137_61	ERS23014165	Denmark	2021	2
55_137_615	ERS23014166	Denmark	2021	6
55_137_62	ERS23014167	Denmark	2021	2
55_137_63	ERS23014168	Denmark	2021	2
55_137_635	ERS23014169	Denmark	2021	12
55_137_669	ERS23014170	Denmark	2021	6
55_137_670	ERS23014171	Denmark	2021	2
55_137_682	ERS23014172	Denmark	2021	6
55_137_707	ERS23014173	Denmark	2021	2
55_137_709	ERS23014174	Denmark	2021	2
55_137_723	ERS23014175	Denmark	2021	6
55_137_726	ERS23014176	Denmark	2021	2
55_137_755	ERS23014177	Denmark	2021	2
55_137_756	ERS23014178	Denmark	2021	2
55_137_76	ERS23014179	Denmark	2021	2
55_137_763	ERS23014180	Denmark	2021	2
55_137_764	ERS23014181	Denmark	2021	7
55_137_77	ERS23014182	Denmark	2021	6
55_137_779	ERS23014183	Denmark	2021	2
55_137_78	ERS23014184	Denmark	2021	6
55_137_792	ERS23014185	Denmark	2021	K2O7
55_137_793	ERS23014186	Denmark	2021	12
55_137_821	ERS23014187	Denmark	2021	6
55_137_842	ERS23014188	Denmark	2021	2
55_137_862	ERS23014189	Denmark	2021	6
55_137_868	ERS23014190	Denmark	2021	2
55_137_869	ERS23014191	Denmark	2021	2
55_137_93	ERS23014192	Denmark	2022	2
55_137_973	ERS23014193	Denmark	2021	6
55_137_974	ERS23014194	Denmark	2021	2
55_137_991	ERS23014195	Denmark	2021	6
A04-1549-6_S12	ERS23014197	France	2004	K2O7
A05-01858-1_S10	ERS23014198	France	2005	11
A08-013	ERS23014199	Canada	2017	19
AP_104_91	ERS23014200	Denmark	2023	19
AP_106	ERS23014201	Norway	2018	12
AP_107	ERS23014202	Norway	2018	2
AP_1141-2	ERS23014203	Denmark	2023	K2O7
AP_12	ERS23014204	Norway	2013	10
AP_151A1	ERS23014205	Norway	2020	8
AP_152A1	ERS23014206	Norway	2020	8
AP_153A1	ERS23014207	Norway	2020	8
AP_17	ERS23014208	Norway	2013	7
AP_2006-40-1011-6	ERS23014209	Germany	2023	11
AP_2006-40-1167-7	ERS23014210	Denmark	2023	10
AP_2006-40-13	ERS23014211	Denmark	2023	7
AP_2007-10-1191-4	ERS23014212	Denmark	2023	10
AP_2007-10-2141	ERS23014213	Denmark	2023	5
AP_2007-10-2882-6	ERS23014214	Estonia	2023	14
AP_2008-10-2470-1	ERS23014215	Denmark	2023	7
AP_2009-10-2672-1	ERS23014216	Denmark	2023	12
AP_2009-10-2790	ERS23014217	Denmark	2023	7
AP_2022_10002-1	ERS23014218	Denmark	2022	2
AP_2022_8325	ERS23014219	Denmark	2022	6
AP_2022_8415	ERS23014220	Denmark	2022	2
AP_2022_8476_1	ERS23014221	Denmark	2022	2
AP_2022_8834	ERS23014222	Denmark	2022	2
AP_2022_8837	ERS23014223	Denmark	2022	2
AP_2022_8964_1	ERS23014224	Denmark	2022	6
AP_2022_9374_1	ERS23014225	Denmark	2022	12
AP_2022_9393	ERS23014226	Denmark	2022	2
AP_2022_9498_1	ERS23014227	Denmark	2022	2
AP_2022_9537_1	ERS23014228	Denmark	2022	6
AP_2022_9559_1	ERS23014229	Denmark	2022	2
AP_2022_9584_2	ERS23014230	Denmark	2022	12
AP_2022_9639	ERS23014231	Denmark	2022	6
AP_2022-10253	ERS23014232	Denmark	2022	2
AP_2022-10307	ERS23014233	Denmark	2022	6
AP_2022-10407	ERS23014234	Denmark	2022	2
AP_2022-10889-1	ERS23014235	Denmark	2022	6
AP_2022-10893	ERS23014236	Denmark	2022	2
AP_2022-11016-4	ERS23014237	Denmark	2022	2
AP_2022-11043	ERS23014238	Denmark	2022	2
AP_2022-11055-2	ERS23014239	Denmark	2022	12
AP_2022-11099-4	ERS23014240	Denmark	2022	2
AP_2022-11330	ERS23014241	Denmark	2022	NT
AP_2022-11367	ERS23014242	Denmark	2022	12
AP_2022-11393	ERS23014243	Denmark	2022	2
AP_2022-11458	ERS23014244	Denmark	2022	12
AP_2022-11516-1	ERS23014245	Denmark	2022	2
AP_2022-11616	ERS23014246	Denmark	2022	2
AP_2022-11657-1	ERS23014247	Denmark	2022	2
AP_2022-11762-1	ERS23014248	Denmark	2023	2
AP_2022-11806-1	ERS23014249	Denmark	2023	2
AP_2022-11866	ERS23014250	Denmark	2023	K2O7
AP_2022-7782-1	ERS23014251	Denmark	2022	6
AP_2022-8037-1	ERS23014252	Denmark	2022	2
AP_2022-9805-5	ERS23014253	Denmark	2022	2
AP_2022-9881	ERS23014254	Denmark	2022	2
AP_2023-1018-1	ERS23014255	Denmark	2023	2
AP_2023-1071-1	ERS23014256	Denmark	2023	2
AP_2023-1141-1	ERS23014257	Denmark	2023	6
AP_2023-1149	ERS23014258	Denmark	2023	12
AP_2023-1170-1	ERS23014259	Denmark	2023	12
AP_2023-1184	ERS23014260	Denmark	2023	12
AP_2023-1299-1	ERS23014261	Denmark	2023	2
AP_2023-1310-1	ERS23014262	Denmark	2023	2
AP_2023-1379-1	ERS23014263	Denmark	2023	2
AP_2023-1393-2	ERS23014264	Denmark	2023	2
AP_2023-141-1	ERS23014265	Denmark	2023	2
AP_2023-1455-1	ERS23014266	Denmark	2023	12
AP_2023-1482	ERS23014267	Denmark	2023	2
AP_2023-1487	ERS23014268	Denmark	2023	2
AP_2023-1517	ERS23014269	Denmark	2023	2
AP_2023-153-1	ERS23014270	Denmark	2023	2
AP_2023-1548	ERS23014271	Denmark	2023	2
AP_2023-1664-1	ERS23014272	Denmark	2023	6
AP_2023-1705	ERS23014273	Denmark	2023	2
AP_2023-1727-1	ERS23014274	Denmark	2023	2
AP_2023-1729-3	ERS23014275	Denmark	2023	2
AP_2023-1769-1	ERS23014276	Denmark	2023	2
AP_2023-1790-3	ERS23014277	Denmark	2023	2
AP_2023-180-1	ERS23014278	Denmark	2023	2
AP_2023-1830-1	ERS23014279	Denmark	2023	2
AP_2023-1841-1	ERS23014280	Denmark	2023	2
AP_2023-1850-1	ERS23014281	Denmark	2023	2
AP_2023-1921-1	ERS23014282	Denmark	2023	2
AP_2023-1950-1	ERS23014283	Denmark	2023	12
AP_2023-1962	ERS23014284	Denmark	2023	2
AP_2023-1965	ERS23014285	Denmark	2023	2
AP_2023-1992-2	ERS23014286	Denmark	2023	2
AP_2023-2008	ERS23014287	Denmark	2023	6
AP_2023-2114	ERS23014288	Denmark	2023	6
AP_2023-2180-1	ERS23014289	Denmark	2023	2
AP_2023-2293-8	ERS23014290	Denmark	2023	6
AP_2023-2321	ERS23014291	Denmark	2023	12
AP_2023-2385-1	ERS23014292	Denmark	2023	2
AP_2023-2388-1	ERS23014293	Denmark	2023	2
AP_2023-313-1	ERS23014294	Denmark	2023	2
AP_2023-345-1	ERS23014295	Denmark	2023	2
AP_2023-430	ERS23014296	Denmark	2023	2
AP_2023-431-1	ERS23014297	Denmark	2023	12
AP_2023-455-1	ERS23014298	Denmark	2023	2
AP_2023-484-3	ERS23014299	Denmark	2023	6
AP_2023-544-1	ERS23014300	Denmark	2023	2
AP_2023-609-1	ERS23014301	Denmark	2023	2
AP_2023-730-1	ERS23014302	Denmark	2023	2
AP_2023-732-3	ERS23014303	Denmark	2023	2
AP_2023-733-5	ERS23014304	Denmark	2023	NT
AP_2023-765-1	ERS23014305	Denmark	2023	6
AP_2023-93-1	ERS23014306	Denmark	2023	2
AP_2203	ERS23014307	Denmark	2021	7
AP_2443_2	ERS23014308	Denmark	2021	6
AP_2661	ERS23014309	Denmark	2021	7
AP_2863_93	ERS23014310	Denmark	2023	10
AP_2993-2	ERS23014311	Denmark	2023	2
AP_2A	ERS23014312	Denmark	2022	2
AP_3019_B93	ERS23014313	Denmark	2023	2
AP_42	ERS23014314	Norway	2016	NT
AP_4924_3	ERS23014315	Denmark	2021	NT
AP_5072_2	ERS23014316	Denmark	2021	12
AP_5273_1	ERS23014317	Denmark	2021	2
AP_5275	ERS23014318	Denmark	2021	2
AP_5290	ERS23014319	Denmark	2021	2
AP_5314	ERS23014320	Denmark	2021	2
AP_5368	ERS23014321	Denmark	2021	6
AP_5474	ERS23014322	Denmark	2021	2
AP_5475	ERS23014323	Denmark	2021	2
AP_5495	ERS23014324	Denmark	2021	2
AP_5496	ERS23014325	Denmark	2021	2
AP_5528_1	ERS23014326	Denmark	2021	2
AP_5564	ERS23014327	Denmark	2021	2
AP_5669	ERS23014328	Denmark	2021	2
AP_5673	ERS23014329	Denmark	2021	2
AP_5686	ERS23014330	Denmark	2021	6
AP_5713	ERS23014331	Denmark	2021	2
AP_5779	ERS23014332	Denmark	2021	2
AP_5796	ERS23014333	Denmark	2022	6
AP_5804	ERS23014334	Denmark	2022	6
AP_5843	ERS23014335	Denmark	2022	2
AP_5854	ERS23014336	Denmark	2022	2
AP_5874_3	ERS23014337	Denmark	2022	2
AP_5891	ERS23014338	Denmark	2022	2
AP_5932	ERS23014339	Denmark	2022	2
AP_5958	ERS23014340	Denmark	2022	2
AP_5959	ERS23014341	Denmark	2022	2
AP_5974-2	ERS23014342	Denmark	2022	6
AP_6053	ERS23014343	Denmark	2022	2
AP_611	ERS23014344	Denmark	2022	6
AP_6163-2	ERS23014345	Denmark	2022	2
AP_6193-3	ERS23014346	Denmark	2022	2
AP_6252	ERS23014347	Denmark	2022	2
AP_6253	ERS23014348	Denmark	2022	2
AP_6255	ERS23014349	Denmark	2022	6
AP_6279	ERS23014350	Denmark	2022	2
AP_6315	ERS23014351	Denmark	2022	2
AP_6317	ERS23014352	Denmark	2022	K2O7
AP_6343	ERS23014353	Denmark	2022	2
AP_6382_6	ERS23014354	Denmark	2022	2
AP_6494	ERS23014355	Denmark	2022	2
AP_6500	ERS23014356	Denmark	2022	2
AP_6529	ERS23014357	Denmark	2022	2
AP_6530	ERS23014358	Denmark	2022	12
AP_6562	ERS23014359	Denmark	2022	2
AP_6630	ERS23014360	Denmark	2022	6
AP_6639	ERS23014361	Denmark	2022	6
AP_6647	ERS23014362	Denmark	2022	2
AP_6650_1	ERS23014363	Denmark	2022	2
AP_6729	ERS23014364	Denmark	2022	2
AP_6794	ERS23014365	Denmark	2022	6
AP_6795-2	ERS23014366	Denmark	2022	2
AP_6841	ERS23014367	Denmark	2022	2
AP_6883	ERS23014368	Denmark	2022	2
AP_6885	ERS23014369	Denmark	2022	2
AP_6886	ERS23014370	Denmark	2022	2
AP_6964	ERS23014371	Denmark	2022	2
AP_6969	ERS23014372	Denmark	2022	6
AP_6974-1	ERS23014373	Denmark	2022	2
AP_6996	ERS23014374	Denmark	2022	2
AP_7073-2	ERS23014375	Denmark	2022	2
AP_7103-1	ERS23014376	Denmark	2022	2
AP_7183	ERS23014377	Denmark	2022	8
AP_7184-2	ERS23014378	Denmark	2022	K2O7
AP_7211	ERS23014379	Denmark	2022	5
AP_72-15918	ERS23014380	Denmark	2023	18
AP_7254_1	ERS23014381	Denmark	2022	2
AP_7274_1	ERS23014382	Denmark	2022	6
AP_7290_1	ERS23014383	Denmark	2022	2
AP_7292_1	ERS23014384	Denmark	2022	6
AP_7314	ERS23014385	Denmark	2022	2
AP_7363_1	ERS23014386	Denmark	2022	2
AP_7387_1	ERS23014387	Denmark	2022	6
AP_7403722	ERS23014388	Denmark	2023	15
AP_7433	ERS23014389	Denmark	2022	2
AP_7434	ERS23014390	Denmark	2022	2
AP_7601_2	ERS23014391	Denmark	2022	6
AP_7611	ERS23014392	Denmark	2022	2
AP_77	ERS23014393	Norway	2018	7
AP_BS3055	ERS23014394	Denmark	2023	12
AP_BS3397	ERS23014395	Denmark	2023	5
AP_BS4371	ERS23014396	Denmark	2023	7
AP_BS5201	ERS23014397	Denmark	2023	12
AP_Intervet_F125	ERS23014398	Germany	2023	3
AP_Intervet_F196	ERS23014399	Germany	2023	11
AP_JF1518	ERS23014400	Switzerland	2023	3
AP_S1690-1_95	ERS23014401	Denmark	2023	14
AP_S2331-1	ERS23014402	Denmark	2023	1
AP_S3959-10	ERS23014403	Denmark	2023	K2O7
AP_S4277	ERS23014409	Denmark	1996	7
AP_S4475	ERS23014410	Denmark	1996	1
AP_S5039_93	ERS23014404	Denmark	2023	14
AP_S5475-2	ERS23014405	Denmark	2023	14
AP_S5548-3	ERS23014406	Denmark	2023	K2O7
AP_S5934	ERS23014411	Denmark	1996	5
AP_S5994-1	ERS23014407	Denmark	2023	10
AP_S6755	ERS23014412	Denmark	1996	10
AP_S7102-10	ERS23014408	Denmark	2023	17
AP_S7233	ERS23014413	Denmark	1997	1
BJ14	ERS23014414	China	2010	1
Cz2_S5	ERS23014415	Czechia	2010	2
Cz3_S6	ERS23014416	Czechia	2010	11
H3	ERS23014417	China	2010	15
HF_L1	ERS23014418	United Kingdom	2010	5
JMS	ERS23014419	China	2010	5
MIDG22057213384_1	ERS23014420	Denmark	2000	19
MIDG2690	ERS23014421	United Kingdom	2010	3
MIDG2691	ERS23014422	United Kingdom	2010	3
MIDG3393	ERS23014423	United Kingdom	2014	7
MIDG3419_APP_5711754	ERS23014424	Denmark	1997	17
MIDG3420_APP_5711755	ERS23014425	Denmark	1997	17
MIDG3421_APP_5711756	ERS23014426	Denmark	1998	17
MIDG3422_APP_5711757	ERS23014427	Denmark	1998	17
MIDG3423_APP_5711758	ERS23014428	Denmark	1998	17
MIDG3432_APP_5711766	ERS23014429	Denmark	1984	K2O7
MIDG3434_APP_5711767	ERS23014430	Denmark	2001	18
MIDG3435_APP_5711768	ERS23014431	Denmark	2005	18
MIDG3440_APP_5711769	ERS23014432	Denmark	1997	17
MIDG3441_APP_5711770	ERS23014433	Denmark	2004	K2O7
MIDG3454_APP_5711796	ERS23014434	Cyprus	2011	1
MIDG3457_APP_5711798	ERS23014435	Cyprus	2011	11
MIDG3459_APP_5711800	ERS23014436	Cyprus	2011	1
MIDG3465_APP_5711803	ERS23014437	Cyprus	2010	5
MIDG3546	ERS23014438	United Kingdom	2012	12
MIDG3547	ERS23014439	United Kingdom	2012	12
MIDG3560	ERS23014440	United Kingdom	2012	6
MIDG3561	ERS23014441	United Kingdom	2012	6
MIDG3572	ERS23014442	United Kingdom	2013	7
MIDG3588	ERS23014443	United Kingdom	2013	7
MIDG3603	ERS23014444	United Kingdom	2014	12
MIDG3604	ERS23014445	United Kingdom	2014	6
MIDG3606	ERS23014446	Hungary	2014	16
MIDG3608	ERS23014447	Hungary	2014	16
MIDG3609	ERS23014448	Hungary	2014	16
MIDG3610	ERS23014449	Hungary	2014	16
MIDG3612	ERS23014450	Spain	2014	K2O7
SVS4074	ERS23014451	Denmark	2001	1
Y7061	ERS23014452	United Kingdom	2018	10

## Sheet: Bioproject PRJEB47034 
Metadata from Cohen et al. 2021, Bioproject PRJEB47034
Norwegian repository isolates	123 serovar 8 isolates of A. pleuropneumoniae from 76 herds in the Norwegian pig population, collected through routine diagnostics at the Norwegian Veterinary Institute (NVI) in the period from 2004 to 2019.
Danish repository isolates	22 serovar 8 isolates of A. pleuropneumoniae collected through diagnostic work at Danish Veterinary Laboratory (later National Veterinary Institute – Technical University of Denmark), over the years from 1983-2009.
Isolate ID	Country	Year	Serovar	Accession number
AP_1	Norway	2004	8	ERR6510189
AP_2	Norway	2004	8	ERR6510200
AP_3	Norway	2005	8	ERR6510210
AP_4	Norway	2005	8	ERR6510220
AP_5	Norway	2005	8	ERR6510230
AP_6	Norway	2005	8	ERR6510240
AP_7	Norway	2005	8	ERR6510250
AP_8	Norway	2005	8	ERR6510261
AP_11	Norway	2013	8	ERR6510048
AP_12B	Norway	2013	8	ERR6510059
AP_13	Norway	2013	8	ERR6510068
AP_14	Norway	2013	8	ERR6510079
AP_15	Norway	2013	8	ERR6510185
AP_16	Norway	2013	8	ERR6510186
AP_18	Norway	2013	8	ERR6510187
AP_19	Norway	2013	8	ERR6510188
AP_20	Norway	2013	8	ERR6510190
AP_21	Norway	2013	8	ERR6510191
AP_22	Norway	2013	8	ERR6510192
AP_23	Norway	2013	8	ERR6510193
AP_24	Norway	2013	8	ERR6510194
AP_25	Norway	2013	8	ERR6510195
AP_26	Norway	2013	8	ERR6510196
AP_27	Norway	2013	8	ERR6510197
AP_28	Norway	2013	8	ERR6510198
AP_29	Norway	2013	8	ERR6510199
AP_30	Norway	2013	8	ERR6510201
AP_31	Norway	2013	8	ERR6510202
AP_32	Norway	2013	8	ERR6510203
AP_33	Norway	2013	8	ERR6510204
AP_34	Norway	2013	8	ERR6510205
AP_35	Norway	2013	8	ERR6510206
AP_36	Norway	2013	8	ERR6510207
AP_37	Norway	2013	8	ERR6510208
AP_38	Norway	2014	8	ERR6510209
AP_40	Norway	2014	8	ERR6510211
AP_41	Norway	2014	8	ERR6510212
AP_43	Norway	2017	8	ERR6510213
AP_44	Norway	2017	8	ERR6510214
AP_45	Norway	2017	8	ERR6510215
AP_46	Norway	2017	8	ERR6510216
AP_47	Norway	2017	8	ERR6510217
AP_48	Norway	2017	8	ERR6510218
AP_49	Norway	2017	8	ERR6510219
AP_50	Norway	2017	8	ERR6510221
AP_51	Norway	2017	8	ERR6510222
AP_52	Norway	2017	8	ERR6510223
AP_53	Norway	2017	8	ERR6510224
AP_54	Norway	2017	8	ERR6510225
AP_55	Norway	2017	8	ERR6510226
AP_56A	Norway	2017	8	ERR6510227
AP_57	Norway	2017	8	ERR6510228
AP_58	Norway	2017	8	ERR6510229
AP_60	Norway	2017	8	ERR6510231
AP_61	Norway	2017	8	ERR6510232
AP_62	Norway	2017	8	ERR6510233
AP_63	Norway	2017	8	ERR6510234
AP_64	Norway	2017	8	ERR6510235
AP_65	Norway	2017	8	ERR6510236
AP_66	Norway	2017	8	ERR6510237
AP_67	Norway	2017	8	ERR6510238
AP_68	Norway	2017	8	ERR6510239
AP_70	Norway	2017	8	ERR6510241
AP_71	Norway	2018	8	ERR6510242
AP_72	Norway	2018	8	ERR6510243
AP_73	Norway	2018	8	ERR6510244
AP_74	Norway	2018	8	ERR6510245
AP_75	Norway	2018	8	ERR6510246
AP_76	Norway	2018	8	ERR6510247
AP_78	Norway	2018	8	ERR6510248
AP_79	Norway	2018	8	ERR6510249
AP_80	Norway	2018	8	ERR6510251
AP_81	Norway	2018	8	ERR6510252
AP_82	Norway	2018	8	ERR6510253
AP_83	Norway	2018	8	ERR6510254
AP_84	Norway	2018	8	ERR6510255
AP_85	Norway	2018	8	ERR6510256
AP_86	Norway	2018	8	ERR6510257
AP_87	Norway	2018	8	ERR6510258
AP_88	Norway	2018	8	ERR6510259
AP_89	Norway	2018	8	ERR6510260
AP_90	Norway	2018	8	ERR6510262
AP_91	Norway	2018	8	ERR6510263
AP_92	Norway	2018	8	ERR6510264
AP_93	Norway	2018	8	ERR6510265
AP_94	Norway	2018	8	ERR6510266
AP_95	Norway	2018	8	ERR6510267
AP_97	Norway	2018	8	ERR6510268
AP_98	Norway	2018	8	ERR6510269
AP_99	Norway	2018	8	ERR6510270
AP_100	Norway	2018	8	ERR6510272
AP_101	Norway	2018	8	ERR6510031
AP_102	Norway	2018	8	ERR6510032
AP_103	Norway	2018	8	ERR6510033
AP_104	Norway	2018	8	ERR6510034
AP_105	Norway	2018	8	ERR6510035
AP_108	Norway	2018	8	ERR6510036
AP_109	Norway	2018	8	ERR6510037
AP_110	Norway	2019	8	ERR6510038
AP_111	Norway	2019	8	ERR6510039
AP_112	Norway	2019	8	ERR6510040
AP_113	Norway	2019	8	ERR6510041
AP_114	Norway	2019	8	ERR6510042
AP_115	Norway	2019	8	ERR6510043
AP_116	Norway	2019	8	ERR6510044
AP_117	Norway	2007	8	ERR6510045
AP_118	Norway	2007	8	ERR6510046
AP_119	Norway	2008	8	ERR6510047
AP_120	Norway	2008	8	ERR6510049
AP_121	Norway	2008	8	ERR6510050
AP_122	Norway	2008	8	ERR6510051
AP_123	Norway	2008	8	ERR6510052
AP_124	Norway	2009	8	ERR6510053
AP_125	Norway	2009	8	ERR6510054
AP_126	Norway	2009	8	ERR6510055
AP_143	Norway	2019	8	ERR6510072
AP_144	Norway	2019	8	ERR6510073
AP_145	Norway	2019	8	ERR6510074
AP_146	Norway	2019	8	ERR6510075
AP_147	Norway	2019	8	ERR6510076
AP_148	Norway	2019	8	ERR6510077
AP_149	Norway	2019	8	ERR6510078
AP_150	Norway	2019	8	ERR6510080
28007_243683	Denmark	1983	8	ERR6510271
28008_1685284	Denmark	1984	8	ERR6510024
28009_1382486	Denmark	1986	8	ERR6510025
28010_477187	Denmark	1987	8	ERR6510026
28011_641288	Denmark	1988	8	ERR6510027
28012_515589	Denmark	1989	8	ERR6510028
28013_687390	Denmark	1990	8	ERR6510029
28014_347591	Denmark	1991	8	ERR6510030
AP_127	Denmark	1996	8	ERR6510056
AP_128	Denmark	1997	8	ERR6510057
AP_129	Denmark	1998	8	ERR6510058
AP_132	Denmark	2001	8	ERR6510060
AP_133	Denmark	2002	8	ERR6510061
AP_134	Denmark	2003	8	ERR6510062
AP_135	Denmark	2004	8	ERR6510063
AP_136	Denmark	2005	8	ERR6510064
AP_137	Denmark	2006	8	ERR6510065
AP_138	Denmark	2007	8	ERR6510066
AP_139	Denmark	2008	8	ERR6510067
AP_140	Denmark	2009	8	ERR6510069
AP_141	Denmark	1999	8	ERR6510070
AP_142	Denmark	2000	8	ERR6510071

## Sheet: PRJNA1062770 and PRNJA781224
Metadata from Vilaró et al., 2024, Bioprojects PRJNA1062770 and PRNJA781224
Isolate ID	Country isolated	Year isolated	Serotype	BioSample ID	BioProject ID
UP2073521-01A	Spain	2020	2	SAMN39418008	PRJNA1062770
UP2073521-02A	Spain	2020	2	SAMN39418009	PRJNA1062770
UP2170271-01A	Spain	2021	2	SAMN39418035	PRJNA1062770
UP2171413-01A	Spain	2021	2	SAMN39418053	PRJNA1062770
UG2171003-01A	Spain	2021	2	SAMN39418057	PRJNA1062770
UG2173309-01A	Spain	2021	2	SAMN39418107	PRJNA1062770
UP2270144-01A	Spain	2022	2	SAMN39418116	PRJNA1062770
UP2270617-01A	Spain	2022	2	SAMN39418132	PRJNA1062770
UP1970251-01-0A	Spain	2019	4	SAMN39417980	PRJNA1062770
UP1971435-52A	Spain	2019	4	SAMN39417984	PRJNA1062770
UP1971659-01A	Spain	2019	4	SAMN39417987	PRJNA1062770
UP1971709-02A	Spain	2019	4	SAMN39417990	PRJNA1062770
UP2071827-01B	Spain	2020	4	SAMN39417998	PRJNA1062770
UG2071076-01A	Spain	2020	4	SAMN39418000	PRJNA1062770
UP2072289-01A	Spain	2020	4	SAMN39418001	PRJNA1062770
UP2073549-01A	Spain	2020	4	SAMN39418010	PRJNA1062770
UP2170128-03A	Spain	2021	4	SAMN39418033	PRJNA1062770
UP2170047-01A	Spain	2021	4	SAMN39418034	PRJNA1062770
UP2170321-01A	Spain	2021	4	SAMN39418036	PRJNA1062770
UP2170371-01A	Spain	2021	4	SAMN39418037	PRJNA1062770
UP2170371-02A	Spain	2021	4	SAMN39418038	PRJNA1062770
UP2170704-01C	Spain	2021	4	SAMN39418040	PRJNA1062770
UG2170811-01A	Spain	2021	4	SAMN39418051	PRJNA1062770
UG2170962-01A	Spain	2021	4	SAMN39418054	PRJNA1062770
UP2171654-01A	Spain	2021	4	SAMN39418056	PRJNA1062770
UP2172050-01A	Spain	2021	4	SAMN39418062	PRJNA1062770
UG2171329-01A	Spain	2021	4	SAMN39418065	PRJNA1062770
UP2172794-01A	Spain	2021	4	SAMN39418072	PRJNA1062770
UP2173470-01A	Spain	2021	4	SAMN39418075	PRJNA1062770
UP2173999-01A	Spain	2021	4	SAMN39418078	PRJNA1062770
UP2174017-01A	Spain	2021	4	SAMN39418082	PRJNA1062770
UP2174617-01A	Spain	2021	4	SAMN39418095	PRJNA1062770
UP2174562-01A	Spain	2021	4	SAMN39418098	PRJNA1062770
UP2174926-01A	Spain	2021	4	SAMN39418103	PRJNA1062770
UG2270024-01A	Spain	2022	4	SAMN39418114	PRJNA1062770
UP2270283-01A	Spain	2022	4	SAMN39418122	PRJNA1062770
UP2270491-01A	Spain	2022	4	SAMN39418126	PRJNA1062770
UP1971619-01A	Spain	2019	5	SAMN39417986	PRJNA1062770
UP1971660-01A	Spain	2019	5	SAMN39417988	PRJNA1062770
UP2070554-01B	Spain	2020	5	SAMN39417993	PRJNA1062770
UP2071549-01B	Spain	2020	5	SAMN39417994	PRJNA1062770
UP2074075-01A	Spain	2020	5	SAMN39418017	PRJNA1062770
UP2074126-01A	Spain	2020	5	SAMN39418019	PRJNA1062770
UP2074148-01A	Spain	2020	5	SAMN39418020	PRJNA1062770
UP2074557-16A	Spain	2020	5	SAMN39418028	PRJNA1062770
UP2170727-01A	Spain	2021	5	SAMN39418045	PRJNA1062770
UP2171260-01A	Spain	2021	5	SAMN39418050	PRJNA1062770
UP2172217-01A	Spain	2021	5	SAMN39418068	PRJNA1062770
UP2174194-01A	Spain	2021	5	SAMN39418088	PRJNA1062770
UP2174670-01A	Spain	2021	5	SAMN39418099	PRJNA1062770
UP2174739-01A	Spain	2021	5	SAMN39418100	PRJNA1062770
UP2174740-01A	Spain	2021	5	SAMN39418101	PRJNA1062770
UP2175191-01A	Spain	2021	5	SAMN39418112	PRJNA1062770
UP2270148-01A	Spain	2022	5	SAMN39418118	PRJNA1062770
UP2270343-01A	Spain	2022	5	SAMN39418124	PRJNA1062770
UG2171332-01A	Spain	2021	6	SAMN39418066	PRJNA1062770
UG2171335-01B	Spain	2021	6	SAMN39418067	PRJNA1062770
UG2171642-01A	Spain	2021	6	SAMN39418071	PRJNA1062770
UG2270153-01A	Spain	2022	7	SAMN39418121	PRJNA1062770
UG1970587-01A	Spain	2019	8	SAMN39417982	PRJNA1062770
UG2173230-01A	Spain	2021	8	SAMN39418104	PRJNA1062770
UP2175004-01B	Spain	2021	8	SAMN39418108	PRJNA1062770
UP2175105-01A	Spain	2021	8	SAMN39418109	PRJNA1062770
UG2072713-46A	Spain	2020	10	SAMN39418026	PRJNA1062770
UG2072715-01A	Spain	2020	10	SAMN39418027	PRJNA1062770
UG1970277-01-0A	Spain	2019	11	SAMN23242900	PRJNA781224
UG1971013-01A	Spain	2019	11	SAMN23242896	PRJNA781224
UP1971676-01A	Spain	2019	11	SAMN23242908	PRJNA781224
UG1970987-01A	Spain	2019	11	SAMN23242910	PRJNA781224
UG1971163-01A	Spain	2019	11	SAMN23242909	PRJNA781224
UG1970269-07-0A	Spain	2019	11	SAMN23242899	PRJNA781224
UG1970667-01C	Spain	2019	11	SAMN23242895	PRJNA781224
UG2270454-01A	Spain	2022	11	SAMN39417981	PRJNA1062770
UP1971616-01A	Spain	2019	11	SAMN39417985	PRJNA1062770
UP1971783-01A	Spain	2019	11	SAMN39417991	PRJNA1062770
UP2071781-01A	Spain	2020	11	SAMN39417997	PRJNA1062770
UP2072540-01A	Spain	2020	11	SAMN39418002	PRJNA1062770
UP2072639-01A	Spain	2020	11	SAMN39418004	PRJNA1062770
UP2073241-01A	Spain	2020	11	SAMN39418006	PRJNA1062770
UP2073502-01A	Spain	2020	11	SAMN39418007	PRJNA1062770
UP2073753-01A	Spain	2020	11	SAMN39418011	PRJNA1062770
UP2073814-01A	Spain	2020	11	SAMN39418013	PRJNA1062770
UP2074007-01A	Spain	2020	11	SAMN39418014	PRJNA1062770
UP2074007-02A	Spain	2020	11	SAMN39418015	PRJNA1062770
UP2074171-01A	Spain	2020	11	SAMN39418016	PRJNA1062770
UP2074182-01A	Spain	2020	11	SAMN39418021	PRJNA1062770
UP2074234-01A	Spain	2020	11	SAMN39418022	PRJNA1062770
UP2074199-01A	Spain	2020	11	SAMN39418025	PRJNA1062770
UP2170026-01B	Spain	2021	11	SAMN39418029	PRJNA1062770
UP2170697-01A	Spain	2021	11	SAMN39418042	PRJNA1062770
UP2170720-01A	Spain	2021	11	SAMN39418043	PRJNA1062770
UP2170721-01A	Spain	2021	11	SAMN39418044	PRJNA1062770
UP2170740-01A	Spain	2021	11	SAMN39418046	PRJNA1062770
UP2171257-01A	Spain	2021	11	SAMN39418049	PRJNA1062770
UP2171665-01A	Spain	2021	11	SAMN39418055	PRJNA1062770
UP2171889-01A	Spain	2021	11	SAMN39418059	PRJNA1062770
UP2171891-01A	Spain	2021	11	SAMN39418060	PRJNA1062770
UP2173727-01A	Spain	2021	11	SAMN39418076	PRJNA1062770
UP2173960-01A	Spain	2021	11	SAMN39418079	PRJNA1062770
UP2173961-01A	Spain	2021	11	SAMN39418080	PRJNA1062770
UP2174079-01A	Spain	2021	11	SAMN39418083	PRJNA1062770
UP2174080-01A	Spain	2021	11	SAMN39418084	PRJNA1062770
UP2174185-01A	Spain	2021	11	SAMN39418085	PRJNA1062770
UP2174193-01A	Spain	2021	11	SAMN39418086	PRJNA1062770
UP2174365-01A	Spain	2021	11	SAMN39418092	PRJNA1062770
UP2174522-01A	Spain	2021	11	SAMN39418093	PRJNA1062770
UP2174598-01A	Spain	2021	11	SAMN39418096	PRJNA1062770
UP2174875-01A	Spain	2021	11	SAMN39418102	PRJNA1062770
UP2270074-01A	Spain	2022	11	SAMN39418115	PRJNA1062770
UP2270166-01A	Spain	2022	11	SAMN39418117	PRJNA1062770
UP2270637-01A	Spain	2022	11	SAMN39418131	PRJNA1062770
UP1971607-01A	Spain	2019	13	SAMN23242902	PRJNA781224
UG1871511-01-01	Spain	2018	13	SAMN23242904	PRJNA781224
UP1971182-01B	Spain	2019	13	SAMN23242903	PRJNA781224
UP1971808-01A	Spain	2019	13	SAMN39417992	PRJNA1062770
UG2070994-01A	Spain	2020	13	SAMN39417995	PRJNA1062770
UG2070995-01A	Spain	2020	13	SAMN39417996	PRJNA1062770
UP2074188-01A	Spain	2020	13	SAMN39418024	PRJNA1062770
UP2170650-01A	Spain	2021	13	SAMN39418039	PRJNA1062770
UP2171021-01A	Spain	2021	13	SAMN39418048	PRJNA1062770
UP2173360-01A	Spain	2021	13	SAMN39418074	PRJNA1062770
UP2174264-01A	Spain	2021	13	SAMN39418089	PRJNA1062770
UP2174608-01A	Spain	2021	13	SAMN39418097	PRJNA1062770
UP2174789-01A	Spain	2021	13	SAMN39418105	PRJNA1062770
UP2270058-01A	Spain	2022	13	SAMN39418111	PRJNA1062770
UG2270066-01A	Spain	2022	13	SAMN39418120	PRJNA1062770
UG2270339-01A	Spain	2022	13	SAMN39418129	PRJNA1062770
UG2270238-01A	Spain	2022	17	SAMN39417983	PRJNA1062770
UP1971664-01A	Spain	2019	17	SAMN39417989	PRJNA1062770
UG2071607-01A	Spain	2020	17	SAMN39418005	PRJNA1062770
UG2072336-01A	Spain	2020	17	SAMN39418012	PRJNA1062770
UG2072654-01A	Spain	2020	17	SAMN39418018	PRJNA1062770
UP2074238-01A	Spain	2020	17	SAMN39418023	PRJNA1062770
UG2072935-01B	Spain	2020	17	SAMN39418030	PRJNA1062770
UP2074575-01B	Spain	2020	17	SAMN39418031	PRJNA1062770
UP2170119-01A	Spain	2021	17	SAMN39418032	PRJNA1062770
UG2170367-01A	Spain	2021	17	SAMN39418041	PRJNA1062770
UG2170862-01A	Spain	2021	17	SAMN39418052	PRJNA1062770
UP2172538-16B	Spain	2021	17	SAMN39418070	PRJNA1062770
UG2172595-01A	Spain	2021	17	SAMN39418077	PRJNA1062770
UP2174140-01A	Spain	2021	17	SAMN39418087	PRJNA1062770
UG2172938-01A	Spain	2021	17	SAMN39418091	PRJNA1062770
UP2174448-01A	Spain	2021	17	SAMN39418094	PRJNA1062770
UP2270008-01A	Spain	2022	17	SAMN39418113	PRJNA1062770
UP2270444-01A	Spain	2022	17	SAMN39418123	PRJNA1062770
UG2270294-01A	Spain	2022	17	SAMN39418128	PRJNA1062770
UG2270464-01A	Spain	2022	17	SAMN39418130	PRJNA1062770
UG1970316-01-0A	Spain	2019	9/11	SAMN23242906	PRJNA781224
UG1871964-01-01	Spain	2018	9/11	SAMN23242907	PRJNA781224
UG1871964-05-02	Spain	2018	9/11	SAMN23242898	PRJNA781224
UG1970170-01-0A	Spain	2019	9/11	SAMN23242901	PRJNA781224
UG1970106-01-0A	Spain	2019	9/11	SAMN23242905	PRJNA781224
UG1970008-01-03	Spain	2019	9/11	SAMN23242897	PRJNA781224
UP2071961-01A	Spain	2020	9/11	SAMN39417999	PRJNA1062770
UP2072709-01A	Spain	2020	9/11	SAMN39418003	PRJNA1062770
UP2171744-01A	Spain	2021	9/11	SAMN39418058	PRJNA1062770
UG2171192-01C	Spain	2021	9/11	SAMN39418061	PRJNA1062770
UP2170900-01A	Spain	2021	K2:O7	SAMN39418047	PRJNA1062770
UG2171235-01A	Spain	2021	K2:O7	SAMN39418063	PRJNA1062770
UG2171239-01A	Spain	2021	K2:O7	SAMN39418064	PRJNA1062770
UG2171587-01A	Spain	2021	K2:O7	SAMN39418069	PRJNA1062770
UP2173954-01C	Spain	2021	K2:O7	SAMN39418081	PRJNA1062770
UP2174263-01C	Spain	2021	K2:O7	SAMN39418090	PRJNA1062770
UG2173381-01A	Spain	2021	K2:O7	SAMN39418110	PRJNA1062770
UG2270082-01B	Spain	2022	K2:O7	SAMN39418119	PRJNA1062770
UG2270273-01C	Spain	2022	K2:O7	SAMN39418125	PRJNA1062770
UG2270306-01A	Spain	2022	K2:O7	SAMN39418127	PRJNA1062770
UG2171853-01A	Spain	2021	NT	SAMN39418073	PRJNA1062770
UG2173319-01A	Spain	2021	NT	SAMN39418106	PRJNA1062770

## Sheet: Other strains
Isolate ID	Serotype	GenBank accesion no.	Bioproject no.	Country isolation	Year isolation	Reference
S4074	1	CP030753.1	PRJNA224116	Argentina	1964	Donà et al., 2022
S1536	2	CP031875.1	PRJNA47293	Switzerland	1971	Donà et al., 2022
S1421	3	CP031874.1	PRJNA487733	Switzerland	1971	Donà et al., 2022
M62	4	CP031873.1	PRJNA47295	USA	1977	Donà et al., 2022
K17	5	CP069797.1	PRJNA487733	USA	1977	Donà et al., 2022
Femo	6	CP069796.1	PRJNA49599	Denmark	1979	Donà et al., 2022
WF83	7	CP031869.1	PRJNA487733	Canada	1982	Donà et al., 2022
405	8	CP031866.1	PRJNA487733	Ireland	1984	Donà et al., 2022
CVJ13261	9	CP031865.1	PRJNA47301	Netherlands	1985	Donà et al., 2022
D13039	10	CP031864.1	PRJNA47303	Denmark	1985	Donà et al., 2022
56153	11	CP031863.1	PRJNA47305	Netherlands	1986	Donà et al., 2022
8329	12	CP031862.1	PRJNA487733	Denmark	1986	Donà et al., 2022
N273	13	CP031861.1	PRJNA487733	Hungary	1989	Donà et al., 2022
3906	14	CP031860.1	PRJNA487733	Denmark	1997	Donà et al., 2022
HS143	15	CP031859.1	PRJNA487733	Australia	2002	Donà et al., 2022
A85/14	16	CP069795.1	PRJNA487733	Hungary	2015	Donà et al., 2022
16287-1	17	CP031856.1	PRJNA224116	Denmark	1997	Donà et al., 2022
7311555	18	CP031855.1	PRJNA487733	Denmark	2001	Donà et al., 2022
G1-9626	19	JAHHZU000000000.1	PRJNA733331	Switzerland	2021	Peterhans et al., 2021
18-1342	19	JAHHZT000000000.1	PRJNA733331	Switzerland	2018	Peterhans et al., 2021
